# Supplementary material for: Differential Responses to Wnt and PCP Disruption Predict Expression and Developmental Function of Conserved and Novel Genes in a Cnidarian
Source: PLoS Genet. 2014 Sep 18;10(9):e1004590. doi: 10.1371/journal.pgen.1004590 (PMC4169000; doi:10.1371/journal.pgen.1004590)
Supplement: File S1 — Primary list of transcripts differentially expressed in Wnt3-MO compared to non-injected embryos identified by DGE (z-score cutoff of +/− 5.0), with putative identities, domain analysis, z-scores calculated for three MO–injected embryo conditions, accession numbers and DGE classes assigned in relation to Wnt3-MO and Fz1-MO responses (see text). (XLS) [file pgen.1004590.s001.xls]

## Sheet: FileS1
Unigene	Accession number	Name	z-score Wnt3Mo	z-score Fz1Mo	z-score StbmMo	z-score Fz3Mo	DGE Class	Putative identity	Domains	Program	Statistical value	complete at 5' end?	complete at 3' end?	length unigene	length ORF	Secretion peptide signal	Transmembrane pass
unigene003433	GBGP01000076	Botch-1 protein	18.1398	14.9245	18.1597	-2.70707	class 4	ChaC domain - related to Botch (Notch antagonist)	ChaC	Pfam	3.1e-48	incomplete?	complete	1292	729		0
unigene012183	GBGP01000211	bZip transcription factor	11.9866	16.9353	19.2525	2.9101	class 4	bZip Transcription factor related to CCAAT/enhancer-binding proteins	Basic region leucine zipper	Pfam	6.1e-12	incomplete?	complete	765	255		0
										Coils	-
									Basic-leucine zipper (bZIP) domain profile.	ProSiteProfiles	10.162
									basic region leucin zipper	SMART	5.6e-06
unigene003366	GBGP01000074		10.979	15.555	16.7337	0.13549	class 4	Isoform of Botch1 protein	ChaC-like protein	Pfam	1.8e-48	incomplete?	complete	861	711		0
unigene014576	ABG21224	FoxQ2a transcription factor	11.0176	-9.26232	-9.13873	-9.03724	class 3	Forkhead-domain transcription factor (Chevalier et al 2006)	Fork head domain profile.	ProSiteProfiles	30.42	incomplete?	complete	1572	1164		0
									Fork head domain signature 1.	ProSitePatterns	-
									Fork head domain	Pfam	1.9e-34
									Fork head domain signature 2.	ProSitePatterns	-
									Fork head domain signature	PRINTS	9e-17
									FORKHEAD	SMART	7.4e-45
unigene024836	GBGP01000314	Dickkopf protein	10.1573	0.287781	-1.21965	-3.66756	class 3	Dickkopf family (secreted Wnt antagonist)	Dickkopf N-terminal cysteine-rich region	Pfam	2.4e-08	complete	complete	844	600	YES	1
unigene015385	GBGP01000250	ZnfA Zn finger transcription factor	9.95209	3.31488	-2.10213	-5.09806	class 3	Zn-finger domain (SP1 family)	Zinc finger C2H2 type domain signature.	ProSitePatterns	-	incomplete?	complete	2475	2121		0
									Zinc finger C2H2 type domain profile.	ProSiteProfiles	14.815
									Zinc finger C2H2 type domain profile.	ProSiteProfiles	13.588
									zinc finger	SMART	0.0013
									Zinc-finger double domain	Pfam	1.7e-05
									Zinc finger C2H2 type domain profile.	ProSiteProfiles	12.528
									Zinc finger C2H2 type domain signature.	ProSitePatterns	-
unigene016182	GBGP01000262	NotumA protein	9.32061	6.33116	1.89922	-1.25544	class 4	Notum extracellular Wnt signalling regulator	Pectinacetylesterase	Pfam	1.8e-06	complete	incomplete	1217	493	YES	0
unigene002474	GBGP01000050	Botch-2 protein	8.82971	13.0481	7.34582	-2.20289	class 4	ChaC domain - related to Botch (Notch antagonist)	ChaC-like protein	Pfam	7e-52	complete	complete	1075	735	NO	0
unigene003470	GBGP01000077	WegD-1 putative cnidarian restricted protein	8.18623	6.15136	5.44793	0.00722248	class 4	Putative cnidarian restricted protein- Pleckstrin-like domain	PH domain profile.	ProSiteProfiles	8.512	incomplete?	complete	2533	2121		0
									Pleckstrin homology domain.	SMART	3.3e-05
										Coils	-
unigene015372	GBGP01000249		8.2524	17.677	16.8625	10.6454	class 5	Ubiquitin-protein ligase	ARIADNE RING ZINC FINGER (PTHR11685)	PANTHER	2.3e-24	incomplete?	complete	2627	2187		0
unigene006670	GBGP01000124	WegA-I protein	8.26977	-9.13618	-7.36602	-4.94203	class 3	Putative cnidarian restricted protein	Domain of unknown function (DUF3504)	Pfam	2.2e-31	incomplete?	complete	2362	1749		0
unigene013180	GBGP01000217	Asparaginase protein	7.90184	12.4726	9.75573	-1.16524	class 4	Asparaginase 5 Ankyrin repeats	ankyrin repeats	SMART	450	incomplete?	complete	2529	2022		0
									ankyrin repeats	SMART	160
									ankyrin repeats	SMART	6e-05
										SMART	2.8e-113
									Ankyrin repeat profile.	ProSiteProfiles	14.212
									Asparaginase/glutaminase family signature	PRINTS	1.5e-13
									Ankyrin repeat profile.	ProSiteProfiles	11.114
									Asparaginase / glutaminase active site signature 1.	ProSitePatterns	-
									Ankyrin repeats (3 copies)	Pfam	5.4e-21
									asnASE I: L-asparaginases type I	TIGRFAM	7.5e-82
									Asparaginase	Pfam	1.9e-113
									Ankyrin repeat region circular profile.	ProSiteProfiles	45.997
									Ankyrin repeat signature	PRINTS	5.3e-06
unigene023589	GBGP01000308	WegD-2 putative cnidarian restricted protein	7.82786	-4.08924	-5.91521	-7.03606	class 3	Putative cnidarian restricted protein		Coils	-	incomplete?	complete	933	681		0
										Coils	-
unigene014269	GBGP01000229	DAN1/Cerberus protein	7.32903	-0.389861	-1.28974	-2.85571	class 3	Cerberus/gremlin family protein (secreted Wnt/BMP inhibitor)	No predicted domains			complete	incomplete	722	303	YES	0
unigene015290	GBGP01000246	Zona pellucida domain containing protein	7.29915	9.05539	6.53568	0.725927	class 4	Cell Surface Glycoprotein - zona pellucida domain superfamily	Zona pellucida-like domain	Pfam	2.4e-26	incomplete?	complete	1445	1191		1
									Zona pellucida (ZP) domain	SMART	2.3e-06
									ZP domain profile.	ProSiteProfiles	20.029
unigene013521	GBGP01000223	Ammonium transporter	6.85072	6.58255	7.49211	-0.274333	class 4	Ammonium transporter	amt: ammonium transporter	TIGRFAM	4.4e-106	incomplete?	complete	1644	1404		11
									Ammonium transporters signature.	ProSitePatterns	-
									Ammonium Transporter Family	Pfam	2e-103
unigene001472	GBGP01000030	Hd02 Homeodomain protein	6.972	7.76885	7.73814	3.16247	class 4	Antp HD02 (Chiori et al. 2009 )	Homeobox domain	Pfam	3.5e-19	incomplete?	complete	1273	876		0
									Homeobox domain profile.	ProSiteProfiles	18.657
									Homeodomain	SMART	5.3e-19
									Homeobox domain signature.	ProSitePatterns	-
unigene006742	GBGP01000127	WegA-2 putative cnidarian restricted protein	6.88391	-3.12598	-6.12326	-4.7403	class 3	Putative cnidarian restricted protein -SAM domain	SAM domain profile.	ProSiteProfiles	11.351	incomplete?	complete	2411	2097		0
									Sterile alpha motif.	SMART	0.00039
									SAM domain (Sterile alpha motif)	Pfam	3.2e-08
										Coils	-
unigene017045	GBGP01000275	Notch protein	6.65532	3.79288	0.890186	0.720899	class 3	Notch	No predicted domains			complete	complete	970	168	NO	0
unigene009775	GBGP01000176	Mitochondrial uncoupling protein	6.80031	6.80437	7.51697	2.32972	class 4	Mitochondrial uncoupling protein	Mitochondrial brown fat uncoupling protein signature	PRINTS	7.7e-24	complete	complete	1747	984	NO	1
									Mitochondrial brown fat uncoupling protein signature	PRINTS	7.7e-24
									Solute carrier (Solcar) repeat profile.	ProSiteProfiles	25.924
									Mitochondrial carrier protein	Pfam	3.4e-21
unigene008006	GBGP01000145		7.25052	3.32122	2.72412	3.25634	class 3	Cytochrome b-c1 complex subunit protein	Peptidase M16 inactive domain	Pfam	3.4e-17	complete	complete	1732	1239	NO	0
									Insulinase (Peptidase family M16)	Pfam	4.2e-20
unigene009773	GBGP01000175		7.07645	-0.251833	1.46902	2.5134	class 3	EF-hand domain-containing protein	EF-hand calcium-binding domain.	ProSitePatterns	-	incomplete?	complete	2086	1806		0
									EF-hand calcium-binding domain profile.	ProSiteProfiles	13.509
									EF-hand calcium binding motif	SMART	4.9
									EF-hand domain pair	Pfam	1.4e-08
unigene026753	GBGP01000318	Tbx transcription factor	6.4912	-4.49409	-5.768	-5.39349	class 3	T-box transcription factor	No predicted domains			incomplete?	complete	819	390		0
unigene029649	GBGP01000337		6.23795	13.3234	14.9195	8.87895	class 5	Ubiquitin-protein ligase	ARIADNE RING ZINC FINGER	PANTHER	9.3e-24	incomplete	incomplete	509	509		0
unigene014163	GBGP01000228	SFRP-A secreted Frizzled related protein	6.18995	-0.597264	-1.54181	-5.55242	class 3	Secreted sFRP Wnt antagonist lectin domain	Frizzled (fz) domain profile.	ProSiteProfiles	21.447	complete	incomplete	1341	1150	YES	0
									Frizzled	SMART	1.9e-40
									Galactose binding lectin domain	Pfam	1.2e-06
									Fz domain	Pfam	2.1e-25
unigene037375	ACM62735	Hox9-14C	6.14393	-0.192783	-3.16311	-3.76955	class 3	Hox9-14C ( Chiori et al. 2009)	Homeobox domain	Pfam	3.3e-19	incomplete?	complete	1010	1008		0
									Homeobox domain profile.	ProSiteProfiles	20.973
									Homeobox domain signature.	ProSitePatterns	-
									Homeodomain	SMART	7.6e-23
									Homeobox signature	PRINTS	2.2e-05
									Lambda-repressor HTH signature	PRINTS	7.3e-05
unigene007372	GBGP01000138		5.99207	2.39714	2.11678	-1.54416	class 3	Unidentifiable sequence	No predicted domains			incomplete?	complete	978	852		6
unigene024030	GBGP01000311		5.91197	4.27423	1.42192	1.81971	class 3	Ankyrin repeat protein	Ankyrin repeats	HMMPfam	5.8e-15	incomplete	incomplete	509	509		0
unigene016130	GBGP01000261		6.15066	-1.01443	2.87269	0.595487	class 3	Putative cnidarian restricted protein	No predicted domains			complete	complete	2479	2274	NO	0
unigene022549	GBGP01000300		5.76587	-4.38897	-4.89565	-5.08688	class 3	Putative cnidarian restricted protein	No predicted domains			complete	complete	484	246	NO	0
unigene016116	GBGP01000260		5.8594	5.77444	2.79937	-2.57258	class 4	Conserved uncharacterized transmembrane protein 68	Phosphate acyltransferases	SMART	0.0027	incomplete?	complete	1278	984		4
									Acyltransferase	Pfam	1.4e-09
unigene002387	GBGP01000046		5.5958	4.74939	3.51296	-0.784343	class 3	Sulfotransferase	Sulfotransferase domain	Pfam	5.4e-34	incomplete?	complete	1647	966		0
unigene010311	GBGP01000183		6.19875	5.18836	3.36791	1.27012	class 4	Unknown secreted protein	present in yeast cell wall integrity and stress response component proteins	SMART	0.0026	complete	complete	2319	1827	YES	0
									Clostridium epsilon toxin ETX/Bacillus mosquitocidal toxin MTX2	Pfam	4e-05
									WSC domain profile.	ProSiteProfiles	9.171
unigene004561	GBGP01000100		5.47386	5.92128	5.05528	2.14199	class 4	Secreted containing Zona pellucida domain protein	ZP domain profile.	ProSiteProfiles	10.666	complete	complete	1470	792	YES	0
									Zona pellucida-like domain	Pfam	2e-19
									Zona pellucida (ZP) domain	SMART	0.0083
unigene003257	GBGP01000071		5.37196	-0.373002	1.41185	-0.23247	class 3	Mitochondrial carrier protein	Solute carrier (Solcar) repeat profile.	ProSiteProfiles	21.934	complete	complete	1284	1020	NO	0
									Mitochondrial carrier protein signature	PRINTS	8.3e-07
									Solute carrier (Solcar) repeat profile.	ProSiteProfiles	21.397
									Mitochondrial carrier protein	Pfam	6.1e-21
unigene006373	GBGP01000116		5.58168	8.56853	7.13135	3.22745	class 4	Alcool deshydrogenase	Alcohol dehydrogenase GroES-like domain	Pfam	9e-24	complete	complete	1540	1134	NO	0
									adh III F hyde: S-(hydroxymethyl)glutathione dehydrogenase/class III alcohol dehydrogenase	TIGRFAM	4.3e-194
									Zinc-binding dehydrogenase	Pfam	3.9e-23
									Enoylreductase	SMART	0.0072
									Zinc-containing alcohol dehydrogenases signature.	ProSitePatterns	-
unigene005435	GBGP01000109		5.21101	9.45932	11.1394	3.38628	class 4	NF-kappa-B inhibitor protein	ankyrin repeats	SMART	2.4	incomplete?	complete	1461	894		0
									ankyrin repeats	SMART	200
									Ankyrin repeat profile.	ProSiteProfiles	9.965
									Ankyrin repeats (3 copies)	Pfam	1.6e-08
									Ankyrin repeat region circular profile.	ProSiteProfiles	32.917
unigene900034	ABI98899		5.41068	0.291519	-0.525129	6.98535	class 3	CheFz3 (Momose et al. 2007)	Frizzled	SMART	1.7e-29	incomplete?	complete	3070	2199		7
									Frizzled protein signature	PRINTS	3.2e-73
									Frizzled (fz) domain profile.	ProSiteProfiles	22.026
									Frizzled/Smoothened family membrane region	Pfam	4.2e-119
unigene029188	GBGP01000334		5.11752	12.1047	13.6368	7.85016	class 5	Unidentifiable sequence	No predicted domains			incomplete?	incomplete	451	160		0
unigene001069	GBGP01000019		5.09613	0.242202	-0.0103756	-1.79796	class 3	Putative transposase	CENPB-type HTH domain profile.	ProSiteProfiles	11.46	incomplete?	complete	1384	750		0
									Brinker D-binding domain	Pfam	7.8e-07
									Tc5 transposase D-binding domain	Pfam	1.3e-09
unigene011697	GBGP01000206		5.08197	5.64983	5.52256	1.78414	class 4	Mitochondrial carrier protein	Mitochondrial carrier protein	Pfam	3e-19	complete	complete	1547	867	NO	0
									Mitochondrial carrier protein	Pfam	9.2e-19
									Mitochondrial carrier protein signature	PRINTS	1.8e-06
									Solute carrier (Solcar) repeat profile.	ProSiteProfiles	20.775
unigene000416	GBGP01000004		5.02964	7.59802	10.0659	5.73931	class 5	Putative secreted antibiotic protein	Putative cyclase	Pfam	6.9e-31	complete	complete	1373	873	YES	0
unigene030490	GBGP01000343		5.39711	11.5683	7.63822	4.16715	class 4	Elongation factor 1-alpha protein	Elongation factor Tu domain 2	Pfam	1.6e-17	complete	complete	1737	1413	NO	0
									Elongation factor Tu GTP binding domain	Pfam	9.7e-54
									GTP-binding elongation factor signature	PRINTS	4.6e-23
									GTP-binding elongation factors signature.	ProSitePatterns	-
									Elongation factor Tu C-terminal domain	Pfam	1.7e-34
									EF-1 alpha: translation elongation factor EF-1 subunit alpha	TIGRFAM	8.8e-214
unigene014349	GBGP01000230		5.10292	-1.23648	2.85233	0.948213	class 3	SWI/SNEF class chromatin regulator protein	SNF5 / SMARCB1 / INI1	Pfam	8e-60	complete	complete	1886	1143	NO	0
unigene035423	GBGP01000361		-5.02522	-3.85939	-1.98056	-2.25632	class 1	Unidentifiable sequence	No predicted domains			incomplete	complete	245	201		0
unigene036264	GBGP01000363		-5.03999	-1.62384	-2.89514	-2.80765	class 1	Unidentifiable sequence	No predicted domains			complete	complete	347	87	NO	0
unigene001408	GBGP01000026		-5.08489	-6.48845	-4.83352	-4.12116	class 2	Hlh domain containing protein	helix loop helix domain	SMART	8.1e-12	incomplete?	complete	852	522		0
									Helix-loop-helix D-binding domain	Pfam	5.2e-13
									Myc-type helix-loop-helix domain profile.	ProSiteProfiles	13.644
unigene010490	GBGP01000189		-5.04311	-4.08024	-0.198654	-1.2274	class 1	Conserved uncharacterized CXorf65-related protein	No predicted domains			complete	complete	1436	636	NO	0
unigene008801	GBGP01000160		-5.14658	-1.88222	-2.4829	-2.08838	class 1	Putative cnidarian restricted protein	No predicted domains			complete	complete	479	336	NO	0
unigene003053	GBGP01000067		-5.05343	-3.20228	2.93611	3.87113	class 1	Methionine sulfoxide reductase	SelR domain	Pfam	3.7e-47	complete	complete	1451	525	NO	0
									TIGR00357: methionine-R-sulfoxide reductase	TIGRFAM	1.2e-51
unigene036519	GBGP01000365		-5.16613	-0.290105	-0.88595	-2.41313	class 1	Unidentifiable sequence	No predicted domains			incomplete	incomplete	240	239		1
unigene036870	GBGP01000368		-5.23751	-4.28322	-3.50665	-1.91964	class 1	Unidentifiable sequence	No predicted domains			incomplete	complete	290	225		0
unigene000120	GBGP01000002		-5.23977	1.92236	0.601366	-1.65284	class 1	Putative cnidarian restricted protein	No predicted domains			complete	complete	1659	639	NO	0
unigene032256			-5.08229	-11.7408	-14.0149	-15.9051	class 6	23S ribosomal RNA, from bacterial contaminant	No predicted domains			incomplete?	complete	209	138		0
unigene015198	GBGP01000245		-5.27178	-0.254098	-1.26081	-1.97901	class 1	Unidentifiable sequence	No predicted domains			complete	incomplete	923	305	NO	1
unigene002282	GBGP01000044		-5.23845	-5.76992	-3.20592	-2.49135	class 2	Zinc finger MYND domain containing protein	MYND finger	Pfam	5.3e-10	complete	complete	1592	1194	NO	0
									Zinc finger MYND-type profile.	ProSiteProfiles	12.372
unigene031619			-5.21727	-10.8981	-13.6149	-16.1338	class 6	23S ribosomal RNA, from bacterial contaminant	No predicted domains			incomplete	complete	241	231		0
unigene008105	GBGP01000149		-5.39118	-3.00715	-2.90071	-2.60495	class 1	Matrix metalloproteinase	Hemopexin-like repeats.	SMART	4.6e-08	complete	complete	707	327	NO	1
									Hemopexin	Pfam	4.2e-11
unigene022988	GBGP01000303		-5.42459	-3.99009	-2.2992	-2.19993	class 1	Putative cnidarian restricted protein	No predicted domains			complete	complete	1055	258	NO	0
unigene015017	GBGP01000242		-5.30431	1.2933	2.75354	6.7948	class 1	Putative cnidarian restricted protein	No predicted domains			incomplete?	complete	946	279		2
unigene036354	GBGP01000364		-5.2879	-3.88514	-2.73531	-1.61353	class 1	Unidentifiable sequence	No predicted domains			complete	complete	222	75	NO	0
unigene030929			-5.33115	-8.49943	-11.5898	-13.5678	class 6	23S ribosomal RNA, from bacterial contaminant	No predicted domains			incomplete	incomplete	221	219		0
unigene014442	GBGP01000232		-5.48469	-0.702721	-1.90035	-2.47022	class 1	Putative cnidarian restricted protein	No predicted domains			incomplete?	complete	2055	201		0
unigene013254	GBGP01000218		-5.47892	-3.74665	-2.27135	-2.61433	class 1	Unidentifiable sequence	No predicted domains			incomplete?	complete	548	387		0
unigene006684	GBGP01000125		-5.3363	-5.21539	-0.142804	-0.106278	class 2	7 transmembrane protein	Rhodopsin-like GPCR superfamily signature	PRINTS	3.04e-05	complete	complete	2132	1188	NO	7
									Rhodopsin-like GPCR superfamily signature	PRINTS	3.04e-05
									7 transmembrane receptor (rhodopsin family)	Pfam	2.9e-12
									G-protein coupled receptors family 1 profile.	ProSiteProfiles	10.582
unigene016113	GBGP01000259		-5.35763	-5.54745	0.577321	-2.4258	class 2	Ras family protein	Transforming protein P21 ras signature	PRINTS	2.2e-07	complete	complete	1310	825	NO	0
									Transforming protein P21 ras signature	PRINTS	2.2e-07
									small GTPase Ras family profile.	ProSiteProfiles	14.525
									Ras subfamily of RAS small GTPases	SMART	2.7e-14
									Ras family	Pfam	4.6e-27
									Rab subfamily of small GTPases	SMART	8.9e-08
									Rho (Ras homology) subfamily of Ras-like small GTPases	SMART	0.0013
unigene017573	GBGP01000280		-5.53831	-5.41879	-3.51332	-2.8771	class 2	7 transmembrane protein	G-protein coupled receptors family 1 signature.	ProSitePatterns	-	complete	complete	1530	1326	NO	6
									G-protein coupled receptors family 1 profile.	ProSiteProfiles	22.638
									7 transmembrane receptor (rhodopsin family)	Pfam	5.3e-26
									Rhodopsin-like GPCR superfamily signature	PRINTS	9.5e-14
unigene008047	GBGP01000147		-5.45797	0.248716	0.712905	-2.12218	class 1	Subunit beta laminin protein		Coils	-	complete	complete	1102	690	NO	0
										Coils	-
unigene019025	GBGP01000289		-5.50991	-5.69728	-3.85653	-2.07291	class 2	Myophilin protein	Smooth muscle protein/calponin family signature	PRINTS	8.7e-21	complete	complete	908	504	NO	0
									Calponin homology domain profile.	ProSiteProfiles	15.537
									Calponin homology (CH) domain	Pfam	5.9e-13
									Calponin homology domain	SMART	3.5e-16
unigene000919	GBGP01000016		-5.34879	-4.71222	-4.82977	-2.88365	class 1	7 transmembrane protein	7 transmembrane receptor (rhodopsin family)	Pfam	1.9e-12	incomplete?	complete	1309	774		6
									G-protein coupled receptors family 1 profile.	ProSiteProfiles	13.852
unigene018976	GBGP01000288		-5.62575	-3.57842	-2.79544	-1.05268	class 1	Unidentifiable sequence	No predicted domains			incomplete?	complete	764	165		0
unigene011487	GBGP01000203		-5.5883	1.85756	0.843104	-1.4624	class 1	Unidentifiable sequence	No predicted domains			incomplete?	complete	660	423		0
unigene014982	GBGP01000241		-5.62281	-5.22143	-4.70055	-2.22756	class 2	Ras guanine nucleotide exchange factor protein	Guanine nucleotide exchange factor for Ras-like small GTPases	SMART	1.2e-44	complete	complete	1926	1458	NO	0
									RasGEF domain	Pfam	4.2e-46
									Ras guanine-nucleotide exchange factors catalytic domain profile.	ProSiteProfiles	40.983
unigene027305	GBGP01000328		-5.8211	-2.11304	-3.2955	-3.33495	class 1	Pax-A	Paired Box domain	HMMSmart	2.3e-58	incomplete	incomplete	412	412	NO	0
unigene030077	GBGP01000340		-5.95685	-4.95796	-3.00299	-0.906924	class 1	Putative cnidarian restricted protein	No predicted domains			complete	complete	432	192	NO	0
unigene012487	GBGP01000213		-5.67793	-5.02014	-2.45803	0.198865	class 2	7 transmembrane protein	7 transmembrane receptor (rhodopsin family)	Pfam	1.2e-07	incomplete?	complete	1463	960		6
unigene027243	GBGP01000326		-6.0105	-2.43099	-2.5861	-2.29855	class 1	ARID family transcription factor	BRIGHT ARID (A/T-rich interaction domain) domain	SMART	5.7e-05	complete	incomplete	481	450	NO	0
									ARID/BRIGHT D binding domain	Pfam	2e-17
									ARID domain profile.	ProSiteProfiles	21.416
									ARID/BRIGHT D binding domain	SMART	0.00011
unigene009612	GBGP01000173		-5.81115	-5.60024	-5.72537	-2.88537	class 2	Collagen protein	C-terminal tandem repeated domain in type 4 procollagen	Pfam	3.8e-13	complete	complete	1401	534	NO	0
									C-terminal tandem repeated domain in type 4 procollagens	SMART	1.2e-61
									Collagen IV carboxyl-terminal non-collagenous (NC1) domain profile.	ProSiteProfiles	80.014
unigene022786	GBGP01000301		-5.75582	1.81115	0.611889	-1.63201	class 1	Putative Epidermal growth factor receptor protein	No predicted domains			incomplete	incomplete	899	899		0
unigene033357	GBGP01000355		-6.03403	-5.16407	-3.95554	-3.23718	class 2	Unidentifiable sequence	No predicted domains			incomplete	incomplete	319	318		4
unigene026746	GBGP01000317		-5.94034	-5.97844	-5.09788	-1.64604	class 2	POU domain protein	POU domain	HMMPfam	2.3e-29	incomplete	incomplete	675	675		0
unigene000618	GBGP01000007		-5.9575	-1.30682	-0.0375339	-0.286065	class 1	Conserved uncharacterized secreted protein	No predicted domains			complete	complete	1358	627	YES	0
unigene032764	GBGP01000352		-6.13076	-4.03928	-2.67811	-3.33779	class 1	Unidentifiable sequence	No predicted domains			incomplete?	complete	200	72		0
unigene023233	GBGP01000305		-6.04592	-4.7783	-2.01438	1.38228	class 1	Carbohydrate binding domain containing secreted protein	Chitin binding Peritrophin-A domain	Pfam	5.6e-09	complete	complete	602	336	YES	1
									Chitin-binding domain type 2	SMART	0.00013
									Chitin-binding type-2 domain profile.	ProSiteProfiles	9.182
unigene031118	GBGP01000345		-6.17613	-4.14688	-3.03809	-2.47798	class 1	Unidentifiable sequence	No predicted domains			incomplete	complete	218	129		0
unigene023828	GBGP01000309		-6.07447	-4.22132	-3.07817	-2.37914	class 1	Unidentifiable sequence	No predicted domains			incomplete?	complete	637	210		0
unigene034848	GBGP01000358		-6.27817	-4.896	-4.18893	-2.03256	class 1	Putative tyrosine kinase receptor protein	No predicted domains			incomplete	incomplete	255	255		0
unigene007339	GBGP01000137		-6.25875	-6.8016	-7.45328	-3.66592	class 2	Putative cnidarian restricted protein	No predicted domains			complete	complete	1341	249	NO	0
unigene013520	GBGP01000222		-6.14103	-5.45154	-4.45746	-4.79657	class 2	nb001 protein	Prokaryotic membrane lipoprotein lipid attachment site profile.	ProSiteProfiles	5	complete	complete	882	528	YES	0
unigene002095	GBGP01000038		-6.43775	-7.17824	-5.64772	-6.42246	class 2	7 transmembrane protein	7 transmembrane receptor (rhodopsin family)	Pfam	1.8e-37	complete	complete	1515	1206	NO	6
									Rhodopsin-like GPCR superfamily signature	PRINTS	1.9e-39
									G-protein coupled receptors family 1 profile.	ProSiteProfiles	31.505
unigene002631	GBGP01000053		-6.44254	-0.848552	-1.68634	-0.772361	class 1	Amino-acid transporter protein	Sodium:dicarboxylate symporter family signature 1.	ProSitePatterns	-	complete	complete	1970	1653	NO	8
									Sodium:dicarboxylate symporter family signature 2.	ProSitePatterns	-
									Glutamate-aspartate symporter signature	PRINTS	1.1e-98
									Sodium:dicarboxylate symporter family	Pfam	2.3e-137
unigene001223	GBGP01000021		-6.3353	-8.63885	-3.12309	-4.95706	class 2	Putative cnidarian restricted protein secreted protein	No predicted domains			complete	complete	1684	1494	YES	1
unigene010468	GBGP01000188		-6.32829	-4.37768	-1.0617	-1.41492	class 1	Putative G protein regulator protein	Regulator of G protein signaling domain	Pfam	4e-30	complete	complete	1005	543	NO	0
									Regulator of G protein signalling domain	SMART	2.2e-35
									RGS domain profile.	ProSiteProfiles	33.626
									Regulator of G protein signalling (RGS) protein signature	PRINTS	1.1e-24
unigene015946	GBGP01000257		-6.43007	-0.0665742	-2.38647	-3.33259	class 1	Conserved uncharacterized protein	No predicted domains			incomplete?	complete	1330	264		0
unigene032545			-6.41152	-10.2409	-11.4353	-10.8897	class 6	23S ribosomal RNA, from bacterial contaminant	No predicted domains			complete	complete	419	198	NO	0
unigene029327	GBGP01000335		-6.40771	-3.81181	-5.64612	-4.47245	class 1	Laminin protein	Laminin-type EGF-like (LE) domain signature.	ProSitePatterns	-	incomplete	incomplete	410	410		0
									Laminin-type EGF-like (LE) domain profile.	ProSiteProfiles	11.588
									Laminin EGF-like (Domains III and V)	Pfam	4.8e-12
									Laminin-type EGF-like (LE) domain profile.	ProSiteProfiles	19.623
									Laminin-type epidermal growth factor-like domai	SMART	4.2e-10
									EGF-like domain signature 1.	ProSitePatterns	-
									Laminin-type EGF-like (LE) domain signature.	ProSitePatterns	-
									EGF-like domain signature 1.	ProSitePatterns	-
unigene001812	GBGP01000034		-6.47076	-6.24422	-4.99912	-2.90164	class 2	Putative cnidarian restricted protein transmembrane protein	No predicted domains			complete	complete	916	387	NO	1
unigene012570			-6.50373	-2.75374	-9.74077	-13.565	class 6	23S ribosomal RNA, from bacterial contaminant	No predicted domains			complete	complete	447	195	NO	0
unigene035049	GBGP01000360		-6.65107	-6.78736	-4.59758	-1.56782	class 2	Putative cnidarian restricted protein	No predicted domains			complete	complete	442	291	NO	0
unigene003893	GBGP01000087		-6.56434	-5.88407	-2.45623	-0.451503	class 2	Putative secreted metalloproteinase	ShK toxin domain	SMART	7.7e-06	complete	complete	1570	1134	YES	0
									ShK domain-like	Pfam	1.2e-06
									Astacin family signature	PRINTS	3.2e-28
									Zinc-dependent metalloprotease	SMART	1.2e-43
									Astacin (Peptidase family M12A)	Pfam	1.7e-67
unigene015794	GBGP01000253		-6.54662	-4.69981	0.266566	-0.104706	class 1	Zinc finger containing protein	zinc finger	SMART	0.0028	complete	complete	1691	699	NO	0
									zinc finger	SMART	0.00011
									Zinc finger C2H2 type domain signature.	ProSitePatterns	-
									Zinc finger C2H2 type domain profile.	ProSiteProfiles	15.043
									Zinc-finger double domain	Pfam	2.4e-08
unigene009363	GBGP01000169		-6.5392	-4.92031	-3.51177	-3.28065	class 1	Delta sarcoglycan protein	Sarcoglycan complex subunit protein	Pfam	4.4e-71	complete	complete	2275	894	NO	1
unigene004275	GBGP01000097		-6.50554	-15.073	-6.88969	-2.20676	class 2	Aquaporin protein	Major intrinsic protein	Pfam	1.5e-63	incomplete?	complete	1568	783		6
									Major intrinsic protein family signature	PRINTS	3.8e-49
									MIP: MIP family channel proteins	TIGRFAM	6.7e-54
									MIP family signature.	ProSitePatterns	-
unigene000832	GBGP01000013		-6.52599	-5.83333	-3.60965	-2.18824	class 2	Myophylin protein	Calponin homology domain profile.	ProSiteProfiles	14.354	complete	complete	1230	615	NO	0
									Calponin family repeat	Pfam	1.8e-06
									Calponin homology domain	SMART	2.4e-19
									Calponin homology (CH) domain	Pfam	3.9e-14
									Calponin-like repeat signature.	ProSitePatterns	-
									Calponin signature	PRINTS	3.3e-06
unigene024028	GBGP01000310		-6.74597	-5.94383	-3.30487	-3.14812	class 2	Echinoderm microtubule associated protein like	No predicted domains			incomplete?	incomplete	464	386		0
unigene037394	GBGP01000369		-6.55677	-6.17406	-5.33822	-5.64198	class 2	Putative cnidarian restricted protein	No predicted domains			complete	complete	751	495	NO	1
unigene030494	GBGP01000344		-6.71805	-0.218444	-1.56756	-3.23582	class 1	Unidentifiable sequence	No predicted domains			incomplete?	complete	344	39		0
unigene015818	GBGP01000255		-6.7312	1.69511	-0.383423	-1.58366	class 1	Conserved uncharacterized protein	No predicted domains			incomplete?	complete	792	273		0
unigene035943			-6.79238	-12.6419	-10.9773	-13.6783	class 6	23S ribosomal RNA, from bacterial contaminant	No predicted domains			incomplete	complete	226	78		0
unigene019456	GBGP01000291		-6.93137	-6.59222	-2.05573	-4.35157	class 2	prolyl 4-hydroxylase	Prolyl 4-hydroxylase alpha subunit homologues.	SMART	1.8e-52	complete	complete	3265	1611	YES	0
									Fe(2+) 2-oxoglutarate dioxygenase domain profile.	ProSiteProfiles	10.98
										Coils	-
									2OG-Fe(II) oxygenase superfamily	Pfam	7.4e-11
									Prolyl 4-Hydroxylase alpha-subunit N-terminal region	Pfam	8e-25
unigene003144	GBGP01000068		-6.82978	-3.16986	-3.82703	-1.47642	class 1	Solute carrier family protein	Sugar (and other) transporter	Pfam	3.1e-21	complete	complete	2138	978	NO	8
									Major facilitator superfamily (MFS) profile.	ProSiteProfiles	13.781
unigene036683	GBGP01000366		-6.70971	-5.97844	-6.10678	-0.605723	class 2	Putative cnidarian restricted protein	No predicted domains			complete	incomplete	226	101	YES	0
unigene006439	GBGP01000117		-6.71065	-15.0524	-8.26024	-2.29488	class 2	Amino-acid dehydrogenase	Glu/Leu/Phe/Val dehydrogenase dimerisation domain	Pfam	7.1e-21	complete	complete	1747	1383	NO	0
									Glutamate/leucine/phenylalanine/valine dehydrogenase signature	PRINTS	4e-07
									Glutamate/Leucine/Phenylalanine/Valine dehydrogenase	SMART	6.3e-13
									Glutamate/Leucine/Phenylalanine/Valine dehydrogenase	Pfam	3.2e-24
unigene008107	GBGP01000150		-6.8671	-4.1282	-1.91902	-1.49432	class 1	Unidentifiable sequence	No predicted domains			incomplete?	incomplete	552	464		0
unigene009245	GBGP01000167		-7.03162	-5.56209	-3.9993	-3.36483	class 2	Calmodulin protein	EF-hand calcium-binding domain.	ProSitePatterns	-	complete	complete	515	300	NO	0
									EF-hand calcium-binding domain profile.	ProSiteProfiles	13.258
									EF-hand domain pair	Pfam	1.9e-11
									EF-hand calcium binding motif	SMART	0.0056
									EF-hand calcium-binding domain profile.	ProSiteProfiles	10.469
									EF-hand calcium-binding domain.	ProSitePatterns	-
unigene011928	GBGP01000210		-7.0603	-5.96832	-6.16226	-4.44123	class 2	Putative cnidarian restricted protein secreted protein	No predicted domains			complete	complete	571	282	YES	1
unigene031894			-6.98883	-11.2502	-13.1917	-15.4813	class 6	23S ribosomal RNA, from bacterial contaminant	Domain of unknown function (DUF4323)	Pfam	4.4e-26	incomplete	incomplete	261	261		0
unigene035727	GBGP01000362		-7.08741	-6.77947	-4.23501	-2.37267	class 2	Unidentifiable sequence	No predicted domains			complete	complete	290	189	NO	0
unigene006775	GBGP01000128		-7.12993	-5.15158	-3.27504	-1.95505	class 2	Uncharcaterized protein	Galactose binding lectin domain	Pfam	6.3e-07	complete	complete	2019	852	YES	1
unigene011424	GBGP01000201		-7.12074	-4.59266	-3.94482	-2.7088	class 1	Unidentifiable sequence	No predicted domains			incomplete?	complete	699	234		0
unigene011071	GBGP01000193	Six4/5	-7.36381	-6.9912	-4.76855	-2.61391	class 2	Sine oculis 4/5 protein	Homeodomain	SMART	1.3e-14	incomplete?	complete	1653	798		0
									Homeobox domain signature.	ProSitePatterns	-
									Homeobox domain profile.	ProSiteProfiles	14.107
									Homeobox domain	Pfam	2.1e-12
unigene035002	GBGP01000359		-7.28904	-5.75516	-3.7838	-2.45332	class 2	Immunoglobulin domain containing protein	PF07679 Immunoglobulin I-set	HMMPfam	6.3e-06	incomplete	incomplete	314	314		0
unigene000852	GBGP01000015		-7.46243	-9.06682	-6.53158	-3.976	class 2	Carboxypeptidase	Carboxypeptidase activation peptide	Pfam	4.8e-11	incomplete?	complete	1501	1422		1
									Zinc carboxypeptidases zinc-binding region 1 signature.	ProSitePatterns	-
										SMART	1.6e-97
									Zinc carboxypeptidase	Pfam	1.6e-65
									Carboxypeptidase A metalloprotease (M14) family signature	PRINTS	4.4e-08
unigene012323	GBGP01000212		-7.52846	0.967228	0.0868437	-1.91371	class 1	Putative cnidarian restricted protein	No predicted domains			complete	complete	2041	213	NO	0
unigene001410	GBGP01000027		-7.71797	-5.64877	-4.03113	-2.27284	class 2	Putative cnidarian restricted protein	No predicted domains			complete	complete	1375	951	YES	0
unigene030253			-7.70462	-10.5483	-12.5501	-14.9367	class 6	23S ribosomal RNA, from bacterial contaminant	No predicted domains			complete	incomplete	301	100	NO	0
unigene010402	GBGP01000185		-7.8064	-8.57933	-4.19763	-2.87367	class 2	Putative cnidarian restricted protein		Coils	-	complete	complete	1331	1053	NO	0
unigene009838	GBGP01000177		-7.85541	-4.54763	-2.41547	-0.17857	class 1	Putative cnidarian restricted protein	No predicted domains			incomplete?	complete	1894	1578	YES	1
unigene012951	GBGP01000215		-8.00647	-5.85263	-6.69299	-6.97797	class 2	Collagen protein	Fibrillar collagen C-terminal domain	Pfam	4.8e-53	incomplete?	complete	2870	2226		0
									Fibrillar collagens C-terminal domain	SMART	2.8e-39
									Collagen triple helix repeat (20 copies)	Pfam	1e-05
									Fibrillar collagen C-terminal non-collagenous (NC1) domain profile.	ProSiteProfiles	55.209
unigene008588	GBGP01000157		-8.08685	-7.01724	-5.93582	-3.71496	class 2	Putative cnidarian restricted protein	No predicted domains			complete	complete	1199	231	YES	1
unigene022885	GBGP01000302		-8.10656	0.123143	4.55904	0.590032	class 1	Putative cnidarian restricted protein	No predicted domains			complete	complete	1152	825	YES	0
unigene015526	GBGP01000252		-8.12966	-8.03367	-4.75426	-6.01332	class 2	Nuclear receptor	Ligand binding domain of hormone receptors	SMART	2.7e-32	complete	complete	1727	1089	NO	0
									Ligand-binding domain of nuclear hormone receptor	Pfam	1.5e-30
									Steroid hormone receptor signature	PRINTS	2.4e-22
unigene027281	GBGP01000327		-8.36058	-6.81108	-6.35707	-4.43731	class 2	Laminin subunit A	Laminin-type EGF-like (LE) domain profile.	ProSiteProfiles	11.531	incomplete?	incomplete	564	552		0
									EGF-like domain signature 1.	ProSitePatterns	-
									Laminin-type EGF-like (LE) domain signature.	ProSitePatterns	-
									Laminin EGF-like (Domains III and V)	Pfam	4.9e-08
									Laminin-type epidermal growth factor-like domai	SMART	5.4e-09
									EGF-like domain signature 1.	ProSitePatterns	-
									Laminin-type EGF-like (LE) domain profile.	ProSiteProfiles	14.12
unigene002167	GBGP01000039		-8.24954	-2.49531	1.55942	-0.324419	class 1	Putative cnidarian restricted protein	No predicted domains			complete	complete	1039	705	NO	0
unigene000729	GBGP01000010		-8.32077	-6.4322	-4.87766	-2.022	class 2	Unclassified homeodomain containing protein	Homeodomain	SMART	7.2e-19	incomplete?	complete	2050	1467		0
									Homeobox domain profile.	ProSiteProfiles	17.961
									Homeobox domain	Pfam	9.6e-17
									Homeobox domain signature.	ProSitePatterns	-
unigene013915	GBGP01000227		-8.39773	-3.44116	-0.803214	-0.203664	class 1	Putative cnidarian restricted protein	No predicted domains			incomplete?	incomplete	486	259		0
unigene006483	GBGP01000120	NotumO	-8.37873	-0.619128	-1.81878	-1.5171	class 1	Notum secreted protein	No predicted domains			incomplete?	complete	1150	189		0
unigene011230	GBGP01000198		-8.40295	-6.32941	-7.71513	-6.21159	class 2	Putative cnidarian restricted protein	No predicted domains			complete	complete	1165	231	YES	0
unigene002745	GBGP01000057	FoxQ2c	-8.3528	-7.47704	-3.48429	-3.38478	class 2	Forhead-domain containing protein	Fork head domain signature	PRINTS	2e-08	incomplete?	complete	1596	1125		0
									Fork head domain	Pfam	9e-23
									FORKHEAD	SMART	4.1e-22
									Fork head domain profile.	ProSiteProfiles	22.368
unigene003393	GBGP01000075		-8.47793	-8.641	-3.72281	-4.50612	class 2	Putative cnidarian restricted protein		Coils	-	complete	complete	2630	2199	NO	0
										Coils	-
										Coils	-
unigene001896	GBGP01000035		-8.58528	-7.17352	-8.24624	-3.94331	class 2	Innexin	Pannexin family profile.	ProSiteProfiles	10.638	complete	complete	1545	1188	NO	4
									Innexin	Pfam	4.1e-16
unigene011129	GBGP01000194		-8.68963	-2.465	0.162193	-2.09795	class 1	Retinol deshydrogenase		Coils	-	complete	complete	1894	1470	NO	0
									short chain dehydrogenase	Pfam	1.8e-18
									Glucose/ribitol dehydrogenase family signature	PRINTS	3.9e-14
unigene008136	GBGP01000151		-8.85885	-6.49031	-5.53297	-3.91394	class 2	Secreted immunoglobulin domain containing protein	Immunoglobulin V-set domain	Pfam	2e-06	complete	incomplete	430	388	YES	0
									Ig-like domain profile.	ProSiteProfiles	7.268
unigene030246			-8.88119	-17.1349	-14.7555	-17.0015	class 6	23S ribosomal RNA, from bacterial contaminant	No predicted domains			incomplete?	complete	272	75		0
unigene000773	GBGP01000011		-9.12061	-5.75954	-0.771801	0.435364	class 2	Putative cnidarian restricted protein	No predicted domains			complete	complete	1641	1041	NO	0
unigene024166	GBGP01000312		-9.2082	-7.14985	-2.47465	-0.714082	class 2	Unidentifiable sequence	No predicted domains			complete	incomplete	565	126	NO	0
unigene006476	GBGP01000119		-9.47662	-8.40059	-10.7745	-5.55235	class 2	Collagen protein	Collagen triple helix repeat (20 copies)	Pfam	2.7e-06	incomplete	incomplete	826	825		0
unigene006562	GBGP01000122		-9.41185	-10.4785	-9.71867	-5.11546	class 2	SPRY domain-containing SOCS box protein		SMART	1.5e-09	complete	complete	2162	873	NO	0
									B30.2/SPRY domain profile.	ProSiteProfiles	15.362
									Domain in SPla and the RYanodine Receptor.	SMART	4.5e-20
									SOCS box	Pfam	4.3e-10
									SPRY domain	Pfam	8.2e-20
									SOCS box domain profile.	ProSiteProfiles	10.381
unigene014459	GBGP01000233		-9.60804	-1.94093	-4.02313	2.96755	class 1	Putative cnidarian restricted protein	No predicted domains			complete	complete	1321	1098	YES	0
unigene006883	GBGP01000132		-9.77276	-10.6512	-4.01621	-3.23579	class 2	Echinoderm microtubule-associated protein family	Trp-Asp (WD) repeats profile.	ProSiteProfiles	9.64	incomplete?	complete	2067	1344		1
									WD domain G-beta repeat	Pfam	0.00028
									Trp-Asp (WD) repeats circular profile.	ProSiteProfiles	17.456
									Trp-Asp (WD) repeats profile.	ProSiteProfiles	8.537
									WD40 repeats	SMART	0.15
unigene017568	GBGP01000279		-10.2614	-7.70104	-4.47512	-4.47096	class 2	Unidentifiable sequence	No predicted domains			incomplete?	incomplete	840	658		0
unigene019583	GBGP01000294		-10.3313	-8.53387	-4.72478	-1.56546	class 2	Secreted protease	Serine proteases trypsin domain profile.	ProSiteProfiles	32.907	complete	complete	1722	1587	YES	0
									Chymotrypsin serine protease family (S1) signature	PRINTS	5.05e-15
									Trypsin-like serine protease	SMART	1.5e-77
									Serine proteases trypsin family histidine active site.	ProSitePatterns	-
									Prokaryotic membrane lipoprotein lipid attachment site profile.	ProSiteProfiles	5
									ShK toxin domain	SMART	2.2e-06
									ShK domain-like	Pfam	6.1e-07
									Trypsin	Pfam	1.3e-56
									Serine proteases trypsin family serine active site.	ProSitePatterns	-
unigene006491	GBGP01000121		-10.5817	-10.1999	-9.06448	-5.51562	class 2	Collagen	Collagen triple helix repeat (20 copies)	Pfam	4.5e-09	complete	complete	1710	1368	NO	0
unigene005384	GBGP01000107		-10.6956	-9.30468	-9.50577	-6.91446	class 2	Collagen	Collagen triple helix repeat (20 copies)	Pfam	3.3e-07	complete	complete	968	639	NO	0
unigene900070	GBGP01000373	Bra	-10.5481	-4.65077	-2.6139	-1.66547	class 1	Brachyury	T-Box domain signature	PRINTS	4.9e-43	incomplete?	complete	1550	1347		0
									Brachyury protein family signature	PRINTS	4.7e-24
									T-box	Pfam	2.1e-81
									Domain first found in the mice T locus (Brachyury) protein	SMART	7.4e-108
									T-box domain profile.	ProSiteProfiles	73.025
									T-box domain signature 2.	ProSitePatterns	-
									T-box domain signature 1.	ProSitePatterns	-
unigene032861	GBGP01000353		-10.9753	-8.47882	-7.7386	-3.95798	class 2	Putative cnidarian restricted secreted protein	No predicted domains			complete	complete	481	345	YES	0
unigene016410	GBGP01000267		-10.8708	-10.5198	-6.14352	-3.88809	class 2	Putative cnidarian restricted protein	No predicted domains			complete	complete	1663	582	NO	4
unigene002394	GBGP01000048		-11.2173	-9.03832	-6.65617	-2.70783	class 2	Putative cnidarian restricted secerted protein		Coils	-	complete	complete	2085	1440	YES	0
										Coils	-
										Coils	-
										Coils	-
unigene003164	GBGP01000069	Erg protein	-11.1794	-6.99801	-4.44254	-2.12388	class 2	Ets transcription factor family protein	SAM / Pointed domain	SMART	2.5e-29	incomplete?	complete	2338	1404		0
									erythroblast transformation specific domain	SMART	2.4e-58
									Ets-domain signature 2.	ProSitePatterns	-
									Pointed (PNT) domain profile.	ProSiteProfiles	49.376
									ETS domain signature	PRINTS	1.93e-31
									Sterile alpha motif (SAM)/Pointed domain	Pfam	7.3e-26
									Ets-domain signature 1.	ProSitePatterns	-
									Ets-domain profile.	ProSiteProfiles	48.154
									Ets-domain	Pfam	2.2e-39
unigene016268	GBGP01000263	Myb transcription factor	-11.4308	-0.750874	-0.790201	-2.26508	class 1	Myb-type HTH D-binding protein	Myb-like domain profile.	ProSiteProfiles	6.226	incomplete?	complete	1624	1254		0
									Myb/SANT-like D-binding domain	Pfam	2.4e-13
unigene002863	GBGP01000061	WegO-2 putative cnidarian restricted protein	-11.8383	-4.22495	0.87885	0.72411	class 1	Unidentifiable sequence	No predicted domains			incomplete?	complete	1394	660		0
unigene004093	GBGP01000095	WegIE-2 putative cnidarian restricted protein	-12.0053	-10.3815	-7.37978	-3.69326	class 2	Putative cnidarian restricted secreted protein	No predicted domains			complete	complete	604	372	YES	0
unigene003010	GBGP01000063	Amino acid transporter	-12.3946	-4.19822	-3.67594	-6.35715	class 1	Amino acid transporter	Transmembrane amino acid transporter protein	Pfam	3.2e-60	incomplete?	complete	1792	1515		9
unigene014681	GBGP01000236	HlhIE-2 Helix-loo-helix transcription factor	-12.9391	-8.07207	-2.04686	-2.40327	class 2	HLH domain	helix loop helix domain	SMART	1.2e-10	incomplete?	complete	975	744		0
									Myc-type helix-loop-helix domain profile.	ProSiteProfiles	11.798
									Helix-loop-helix D-binding domain	Pfam	3e-11
unigene008101	GBGP01000148	WegIE1 putative cnidarian restricted protein	-13.3192	-8.87101	-5.4864	-1.07291	class 2	Putative cnidarian restricted protein	SAM domain (Sterile alpha motif)	Pfam	1.2e-06	complete	complete	2274	2061	NO	0
unigene001638	GBGP01000033	Akr Ankyrin repeats containing protein	-13.5622	-4.47028	-1.36978	-3.48611	class 1	Small protein with 2 Ankyrin repeats.	Ankyrin repeat profile.	ProSiteProfiles	11.995	incomplete?	complete	1117	591		0
										Coils	-
									ankyrin repeats	SMART	0.0065
									Ankyrin repeat region circular profile.	ProSiteProfiles	22.676
									Ankyrin repeats (3 copies)	Pfam	4.5e-15
unigene002625	ACB15464	WntX1A	-13.8002	-2.05628	-1.97327	-1.8239	class 1	Wnt ligand (Momose et al 2008)	wnt family	Pfam	6.3e-104	complete	complete	1889	1203	YES	0
									Wnt protein signature	PRINTS	6.4e-18
									found in Wnt-1	SMART	3.2e-122
unigene002903	GBGP01000062	Sox15 protein	-14.4874	-20.3604	-9.7733	-6.06675	class 2	Sox domain (Jager et al 2010)	HMG (high mobility class) box	Pfam	6.3e-23	incomplete?	complete	1983	1038		0
									high mobility class	SMART	5.8e-24
									HMG boxes A and B D-binding domains profile.	ProSiteProfiles	20.712
unigene008814	GBGP01000161	ZnFO Zn-finger domain containing protein	-14.7785	-6.89993	-4.26049	-3.86771	class 2	Zn-finger domain	Prokaryotic membrane lipoprotein lipid attachment site profile.	ProSiteProfiles	5	incomplete?	complete	1714	159		0
unigene014946	GBGP01000240	FoxC Forkhead transcription factor	-15.4813	-13.8741	-8.41846	-3.71634	class 2	FoxC	Fork head domain profile.	ProSiteProfiles	42.48	complete	complete	2243	1539	NO	0
									FORKHEAD	SMART	4.7e-63
									Fork head domain signature 2.	ProSitePatterns	-
									Fork head domain	Pfam	1.2e-46
									Fork head domain signature 1.	ProSitePatterns	-
									Fork head domain signature	PRINTS	2.8e-24
unigene011149	GBGP01000196	FoxA Forkhead transcription factor	-16.1951	-13.8972	-6.92238	-3.6005	class 2	FoxA	Fork head domain	Pfam	1.3e-45	incomplete?	complete	1659	984		0
									Fork head domain profile.	ProSiteProfiles	38.892
									FORKHEAD	SMART	1.7e-59
									HNF3 C-terminal domain	Pfam	9.2e-08
									Fork head domain signature 2.	ProSitePatterns	-
									Fork head domain signature	PRINTS	6.6e-24
unigene013306	GBGP01000219		-16.3264	-14.2956	-6.7415	-2.32642	class 2	Putative cnidarian restricted secreted protein	No predicted domains			complete	complete	993	543	YES	0
unigene006820	GBGP01000129	Sulf extracellular sulfatase	-17.4693	-4.59235	-1.0344	-1.33128	class 1	Extracellular Sulfatase related to Sulf1/Sulf2		Coils	-	incomplete?	complete	3052	2475		1
									Sulfatase	Pfam	5.7e-62
									Sulfatases signature 1.	ProSitePatterns	-
										Coils	-
unigene008429	GBGP01000156	Bra2 brachyury transcription factor	-17.9513	0.378994	0.580726	-3.05703	class 1	Bra2	T-box	Pfam	1.4e-79	incomplete?	complete	1745	1134		0
									T-box domain signature 1.	ProSitePatterns	-
									Domain first found in the mice T locus (Brachyury) protein	SMART	5.8e-109
									Brachyury protein family signature	PRINTS	9.1e-18
									T-Box domain signature	PRINTS	2.3e-42
									T-box domain signature 2.	ProSitePatterns	-
									T-box domain profile.	ProSiteProfiles	71.916
unigene008793	GBGP01000159	Mos3 protein	-18.1665	-11.6824	-7.53424	-4.60108	class 2	Mos kinase	Protein kinase domain profile.	ProSiteProfiles	39.213	complete	complete	1234	1026	NO	0
									Serine/Threonine protein kinases catalytic domain	SMART	2.8e-52
									Protein kinases ATP-binding region signature.	ProSitePatterns	-
									Serine/Threonine protein kinases active-site signature.	ProSitePatterns	-
									Protein kinase domain	Pfam	2.8e-51
unigene014656	GBGP01000235	HlhIE1 Helix-loop-helix class transcription factor	-18.6856	-4.47929	1.52145	-3.10779	class 1	HLH domain	Helix-loop-helix D-binding domain	Pfam	2.6e-05	complete	complete	1037	648	NO	0
									helix loop helix domain	SMART	1.9e-06
									Myc-type helix-loop-helix domain profile.	ProSiteProfiles	9.266
unigene002208	GBGP01000042	Dmrt-E Doublesex and mab-3 related trasncription factor	-19.0994	-13.9022	-5.85147	-2.15872	class 2	DM-D binding domain. Doublesex and mab-3 related trasncription factor	Doublesex D-binding motif	SMART	5.2e-16	complete	complete	1747	1044	NO	0
									DM D-binding domain profile.	ProSiteProfiles	12.113
									DM D-binding domain signature.	ProSitePatterns	-
									DM D binding domain	Pfam	1e-17
unigene003810	GBGP01000085	Znf845 Zn-finger domain containing protein	-21.1836	-11.5322	-3.28595	-6.59717	class 2	Zn-finger domain	Zinc finger C2H2 type domain signature.	ProSitePatterns	-	incomplete?	complete	2126	1641		0
									Zinc-finger double domain	Pfam	2e-10
									Zinc finger C2H2 type domain profile.	ProSiteProfiles	16.56
									Zinc finger C2H2 type domain signature.	ProSitePatterns	-
									zinc finger	SMART	0.00038
unigene015348	GBGP01000247	WegO1 putative cnidarian restricted protein	-24.6366	-4.03241	-1.60939	-3.87133	class 1	Putative cnidarian restricted protein	No predicted domains			complete	complete	2197	1872	NO	0
