# Supplementary material for: Differential Responses to Wnt and PCP Disruption Predict Expression and Developmental Function of Conserved and Novel Genes in a Cnidarian
Source: PLoS Genet. 2014 Sep 18;10(9):e1004590. doi: 10.1371/journal.pgen.1004590 (PMC4169000; doi:10.1371/journal.pgen.1004590)
Supplement: File S3 — Secondary list of differentially expressed sequences in Wnt3-MO compared to non-injected embryos identified by DGE with z-scores outside the +/− 5.0 cutoff but greater than +3.3/less than −3.3. (XLS) [file pgen.1004590.s003.xls]

## Sheet: tableauS3_17062014
	Putative identity	Accession number	z-score Fz1Mo	z-score Wnt3Mo	z-score Stbm
unigene006347	Thioredoxin domain containing protein	GBGP01000115	-10.07	-4.39	-6.9925
unigene003523	Putative cnidarian restricted protein	GBGP01000078	-9.45	-4.66	-4.51766
unigene030050	23S ribosomal RNA, from bacterial contaminant		-8.72	-4.35	-10.7785
unigene018393	Putative cnidarian restricted protein	GBGP01000283	-7.53	-4.23	-5.21258
unigene007321	CAD like protein	GBGP01000136	-6.19	-4.23	-6.43246
unigene006325	Incomplete protein	GBGP01000114	-5.92	-4.05	-4.99352
unigene011393	Conserved uncharacterized transmembrane protein	GBGP01000200	-5.79	-4.74	-3.71758
unigene011319	Unidentifiable sequence	GBGP01000199	-5.49	-4.26	-6.81021
unigene002606	Rho GTPase family protein	GBGP01000052	-5.39	-3.93	-2.21015
unigene000780	Metalloproteinase	GBGP01000012	-5.3	-4.81	-4.40246
unigene006733	Integrase / Recombinase	GBGP01000126	-5.3	-4.38	-5.9893
unigene017144	Conserved uncharacterized protein	GBGP01000277	-5.23	-4.21	-4.72697
unigene026839	Collagen protein	GBGP01000320	-5.02	-4.43	-5.14032
unigene015456	Putative cnidarian restricted secreted protein	GBGP01000251	-5.01	-3.91	-6.45292
unigene000662	Heterogeneous nuclear ribonucleoprotein	GBGP01000009	-4.81	-4.7	-4.09608
unigene027183	Thioredoxin domain containing protein	GBGP01000324	-4.7	-4.63	-3.03268
unigene001470	Growth factor receptor bound protein	GBGP01000029	-4.68	-4.94	-2.5031
unigene019521	Dimethylarginine dimethylaminohydrolase	GBGP01000292	-4.63	-4.12	-2.15582
unigene005123	Carbamyl phosphatate synthetase	GBGP01000104	-4.58	-4.49	-5.4834
unigene034094	Deiodinase	GBGP01000356	-4.49	-3.81	-1.10829
unigene005398	Collagen protein	GBGP01000108	-4.26	-4.87	-3.40803
unigene022197	Putative cnidarian restricted protein	GBGP01000299	-4.26	-3.83	-4.37376
unigene017196	Kinase protein	GBGP01000278	-4.18	-4.74	-5.74693
unigene013518	VEGF related ligand	GBGP01000221	-4.14	-4.24	-2.78554
unigene019528	Nucleolin	GBGP01000293	-4.13	-4.01	-2.40431
unigene001112	Putative cnidarian restricted secreted protein	GBGP01000020	-4.1	-4.7	-2.32715
unigene027214	Unidentifiable sequence	GBGP01000325	-4.01	-4.94	-3.38102
unigene001531	FoxC Forhead domain containing protein	GBGP01000032	-3.97	-4.48	-3.00964
unigene033279	Unidentifiable sequence	GBGP01000354	-3.84	-4.99	-4.26807
unigene006884	wnt ligand 9 (Momose et al. 2008)	EU374719	-3.77	-4.15	-2.73627
unigene006835	Gsc Goosecoid protein	GBGP01000130	-3.75	-4.58	-1.48583
unigene013543	Collagen protein	GBGP01000224	-3.75	-4.16	-5.18986
unigene036731	Unidentifiable sequence	GBGP01000367	-3.73	-3.96	-1.91455
unigene001501	Conserved uncharacterized protein	GBGP01000031	-3.64	-4.04	0.588791
unigene009001	Putative cnidarian restricted secreted protein	GBGP01000163	-3.51	-4	-4.82138
unigene001292	Conserved uncharacterized protein	GBGP01000022	-3.49	-3.85	-2.74557
unigene007590	Ras family member	GBGP01000139	-3.47	-3.83	0.565295
unigene002858	Fukutin related protein	GBGP01000060	-3.41	-3.97	-1.50658
unigene016653	Putative FGF receptor	GBGP01000269	-3.29	-4.4	-5.05054
unigene016889	Znf Zn-finger transcription factor	GBGP01000271	-3.26	-4.84	-3.53177
unigene018912	Putative cnidarian restricted protein	GBGP01000286	-3.25	-3.8	-1.88974
unigene028329	Putative cnidarian restricted protein	GBGP01000332	-3.25	-3.8	-0.718802
unigene000466	HemN containing protein	GBGP01000005	-3.2	-4.63	-2.91347
unigene024274	Kelch like protein	GBGP01000313	-3.07	-4.12	-1.45496
unigene023250	Thioredoxin domain containing protein	GBGP01000306	-2.99	-4.25	-3.77664
unigene029644	Immunoglobulin containing protein	GBGP01000336	-2.98	-4.23	-3.65398
unigene029838	Kelch like related protein	GBGP01000338	-2.91	-3.73	-1.91003
unigene003323	Cytochrome protein	GBGP01000072	-2.86	-4.33	-2.28448
unigene003751	Secreted carboxypeptidase	GBGP01000083	-2.85	-4.04	-1.18478
unigene031516	Incomplete protein	GBGP01000348	-2.82	-3.9	-1.15937
unigene000244	Conserved uncharacterized C3orf23 protein	GBGP01000003	-2.81	-3.87	-3.63416
unigene007163	MAPK binding protein	GBGP01000135	-2.66	-4.59	-4.44623
unigene002692	RNA polymerase	GBGP01000055	-2.6	-4.8	-2.83513
unigene023524	Putative cnidarian restricted protein	GBGP01000307	-2.6	-4.09	-3.49323
unigene008270	Unidentifiable sequence	GBGP01000155	-2.59	-4.8	-3.17039
unigene008185	Unidentifiable sequence	GBGP01000153	-2.55	-3.93	-3.55858
unigene015947	ral GTPase activating protein subunit alpha	GBGP01000258	-2.5	-3.92	-3.84788
unigene023012	Seven transmembrane protein	GBGP01000304	-2.48	-4.37	-2.53706
unigene009056	Membrane associated kinase	GBGP01000164	-2.43	-4.69	-2.0949
unigene030452	Breast cancer anti estrogen resistance protein	GBGP01000342	-2.3	-4.27	-3.17758
unigene009273	Putative cnidarian restricted protein	GBGP01000168	-2.24	-4.52	-2.81314
unigene026757	Incomplete threonine/tyrosine kinase protein	GBGP01000319	-2.16	-4.84	-5.46614
unigene016949	Naked cuticle protein	GBGP01000272	-2.16	-4.18	-2.38759
unigene003344	Hlh class transcription factor	GBGP01000073	-2.09	-3.8	-2.62799
unigene009201	Unidentifiable sequence	GBGP01000166	-1.87	-4.85	-2.55585
unigene003530	Ring finger containing protein	GBGP01000079	-1.84	-4.63	-1.23642
unigene026855	AF4 domain containing protein	GBGP01000321	-1.67	-4.64	-2.59095
unigene003598	Fribinogen related domain containing protein	GBGP01000081	-1.66	-3.71	-1.48557
unigene026993	Unidentifiable sequence	GBGP01000322	-1.61	-4.71	-2.38244
unigene008666	Conserved uncharacterized protein	GBGP01000158	-1.6	-4.26	-4.19662
unigene006523	TCF (Momose et al. 2012)	AFI99123	-1.59	-4.96	-2.69721
unigene009853	Laminin G domain containing protein	GBGP01000178	-1.57	-3.62	-1.12573
unigene010256	Conserved uncharacterized protein	GBGP01000182	-1.5	-4.78	-0.262876
unigene009502	Incomplete protein	GBGP01000170	-1.42	-4.26	-3.98374
unigene002836	Secreted ShK toxin domain containing protein	GBGP01000059	-1.28	-4.06	-0.7502
unigene011454	Putative nuclear receptor binding protein	GBGP01000202	-1.17	-4.7	2.5105
unigene014500	Zn-finger transcription factor	GBGP01000234	-1.09	-4.92	-1.3661
unigene011584	Hox9 14B (Chiori et al. 2009)	FJ392851	-1.06	-4.09	1.31405
unigene008173	Tripartite motif containing protein	GBGP01000152	-0.9	-3.88	-0.156912
unigene014863	Conserved uncharacterized protein	GBGP01000239	-0.81	-4.39	-0.853698
unigene013589	Putative cnidarian restricted protein	GBGP01000226	-0.72	-3.88	-2.24686
unigene007011	Zn-finger transcription factor	GBGP01000133	-0.63	-4.08	1.30601
unigene009528	Putative integrase	GBGP01000171	-0.47	-4.88	0.16181
unigene034366	Unidentifiable sequence	GBGP01000357	-0.38	-4.69	-0.11568
unigene011688	Ankyrin domain containing protein	GBGP01000205	-0.33	-3.66	-0.881018
unigene001942	Putative cnidarian restricted protein	GBGP01000036	-0.3	-4.29	-0.818387
unigene003930	Nucleosome assembly protein	GBGP01000089	-0.17	-3.91	1.08047
unigene017014	Aldolase domain containing prrotein	GBGP01000273	-0.13	-3.83	0.347922
unigene007600	Multidrug resistance associated protein	GBGP01000141	0.04	-4.19	-1.68065
unigene017577	Laminin protein	GBGP01000281	0.35	-4.95	0.135646
unigene003177	Putative phosphatase regulatory protein	GBGP01000070	0.5	-4.7	-0.163541
unigene031772	Unidentifiable sequence	GBGP01000349	0.52	-3.9	-0.398622
unigene001316	Conserved uncharacterized protein	GBGP01000023	0.95	-4	0.273436
unigene002488	Secreted tripeptidyl peptidase	GBGP01000051	1.11	-3.96	-1.69154
unigene004052	Ankyrin repeat protein	GBGP01000094	1.6	-4.49	8.1596
unigene031231	Tropomyosin protein	GBGP01000346	2.17	-4.36	1.86024
unigene010500	Secreted protease	GBGP01000191	2.21	-4.79	3.01781
unigene031906	Unidentifiable sequence	GBGP01000350	14.51	4.32	14.5791
unigene018533	Putative cnidarian restricted protein	GBGP01000285	11.32	4.61	8.48839
unigene015800	Zona pellucida domain containing protein	GBGP01000254	10.59	4.34	5.98575
unigene027374	putative RNA editing ligase	GBGP01000329	10.11	4.1	9.68529
unigene010015	Leucine rich repeat containing protein	GBGP01000180	9.75	4.91	9.37663
unigene002174	Allene oxide synthase lipoxygenase protein	GBGP01000041	9.43	4.16	7.23763
unigene011753	Conserved uncharacterized protein	GBGP01000209	9.41	4.32	11.4566
unigene018914	TNF receptor associated factor	GBGP01000287	9.23	4.08	11.1664
unigene004031	Putative cnidarian restricted transmembrane protein	GBGP01000093	9.2	4.23	9.2452
unigene003933	Isocitrate/isopropylmalate dehydrogenase	GBGP01000090	8.71	4.95	7.13369
unigene003814	Replication protein A	GBGP01000086	8.53	4.17	4.73855
unigene015819	Zinc finger UBP type protein	GBGP01000256	8.49	4.56	3.83661
unigene002390	Major facilitator containing protein	GBGP01000047	8.38	3.8	7.91521
unigene015051	Acetolactate synthase probably from fungus contaminant	GBGP01000243	8	3.69	6.28223
unigene003916	zona pellucida containing protein	GBGP01000088	7.89	4.07	5.30601
unigene026082	Putative cnidarian restricted protein	GBGP01000316	7.7	3.53	8.04349
unigene008208	Secreted lipase	GBGP01000154	7.68	4.81	5.9729
unigene027029	Glutamine synthetase	GBGP01000323	7.26	4.01	6.56031
unigene009138	Spectrin domain containing protein	GBGP01000165	7.2	3.76	4.66488
unigene010605	Solute mitochondrial carrier	GBGP01000192	6.86	4.16	7.47224
unigene003785	Phosphatidylserine decarboxylase probably from bacterial contaminant	GBGP01000084	6.83	3.76	4.74977
unigene031338	Perilipin related protein	GBGP01000347	6.5	4.44	8.85109
unigene006149	Unidentifiable sequence	GBGP01000113	6.49	4.4	4.04981
unigene013551	Seven transmembrane protein	GBGP01000225	6.4	3.36	4.42062
unigene020832	glutathione S transferase	GBGP01000295	6.17	3.76	5.82189
unigene001326	Seven transmembrane protein	GBGP01000024	6.02	3.8	6.05434
unigene003993	Putative disulfide isomerase	GBGP01000092	5.99	4.38	5.07701
unigene017038	Putative cnidarian restricted protein	GBGP01000274	5.78	3.49	7.92151
unigene003019	Putative cnidarian restricted protein	GBGP01000064	5.74	3.77	5.18254
unigene001044	Putative cnidarian restricted secreted protein	GBGP01000018	5.65	3.43	4.38434
unigene011165	DnaJ protein	GBGP01000197	5.55	3.61	1.42857
unigene010448	Putative cnidarian restricted protein	GBGP01000187	5.48	4.18	5.31039
unigene003045	Argininosuccinate synthase	GBGP01000065	5.48	3.67	8.09747
unigene011728	Conserved uncharacterized protein	GBGP01000208	5.45	3.76	2.2241
unigene004310	transmembrane protein 161B	GBGP01000098	5.44	4.54	3.94523
unigene029910	Incomplete protein sequence	GBGP01000339	5.41	3.94	8.37674
unigene003989	Putative dsRNA binding protein	GBGP01000091	5.33	4.29	5.47225
unigene007728	Major Facilitator Superfamily domain containing protein	GBGP01000144	5.19	3.34	3.35379
unigene004809	Ion channel protein	GBGP01000103	5.15	3.45	3.21521
unigene010446	Perilipin related protein	GBGP01000186	5.06	3.68	7.67443
unigene000960	Ubiquitin domain containing protein	GBGP01000017	4.88	3.47	5.30769
unigene005204	AN1 type zinc finger protein	GBGP01000106	4.8	3.78	8.75939
unigene030087	Zona pellucida containing protein	GBGP01000341	4.69	4.57	4.24968
unigene014728	DnaJ protein	GBGP01000237	4.65	4.16	3.26236
unigene016798	Putative cnidarian restricted protein	GBGP01000270	4.65	3.42	6.47246
unigene003052	Secreted protease	GBGP01000066	4.63	4.05	4.36319
unigene022148	G protein coupled receptor	GBGP01000298	4.46	4.04	4.32794
unigene016319	Putative cnidarian restricted membrane protein	GBGP01000265	4.27	4.77	5.16936
unigene020851	Lipoprotein receptor-related protein chaperone MESD protein	GBGP01000296	4.24	3.89	0.0486843
unigene009770	Rho GTPase subfamily member	GBGP01000174	4.22	4.93	4.28303
unigene017080	Cytochrome p450 family member	GBGP01000276	4.14	4.3	4.7527
unigene001455	Seven transmembrane protein	GBGP01000028	4.09	3.87	3.65569
unigene004529	Rfx family transcription factor	GBGP01000099	4.08	4.48	4.53389
unigene002173	Major Facilitator Superfamily domain containing protein	GBGP01000040	4.06	3.42	5.47328
unigene002762	Glycyl tR synthetase	GBGP01000058	3.99	3.36	1.14143
unigene004563	Isocitrate/isopropylmalate dehydrogenase	GBGP01000101	3.83	4.46	3.32565
unigene016297	Sorting nexin protein	GBGP01000264	3.46	3.63	-0.46088
unigene032723	Incomplete protein sequence	GBGP01000351	3.45	3.98	6.0481
unigene002322	Seven transmembrane protein	GBGP01000045	3.29	4.02	3.05202
unigene009562	Palmitoyl protein thioesterase	GBGP01000172	3.26	3.49	2.62054
unigene006456	Putative cnidarian restricted protein	GBGP01000118	3.23	3.46	0.264529
unigene010399	Glutamate deshydrogenase	GBGP01000184	3.2	3.89	3.58921
unigene018377	SEC14 family domain containing protein	GBGP01000282	3.06	4.09	5.10266
unigene000064	Potassium voltage gated channel protein	GBGP01000001	2.63	3.38	1.7497
unigene007643	Putative cnidarian restricted protein	GBGP01000142	2.6	4.12	5.46676
unigene002702	Monoacylglycerol lipase	GBGP01000056	2.49	4.08	3.88302
unigene004741	Putative cnidarian restricted protein	GBGP01000102	2.19	3.71	1.60861
unigene005621	Putative cnidarian restricted protein	GBGP01000110	1.84	3.5	3.22387
unigene003719	Secreted chitin binding type domain containing protein	GBGP01000082	1.8	4.01	4.12014
unigene008025	Girdin protein	GBGP01000146	1.64	3.69	2.86647
unigene016482	Putative cnidarian restricted protein	GBGP01000268	1.52	4.11	-2.13122
unigene009918	Znf transcription factor	GBGP01000179	1.49	3.71	-0.835533
unigene015369	Puratrophin protein	GBGP01000248	1.45	4.67	-3.99899
unigene002228	DNA replication licensing factor	GBGP01000043	1.26	4.09	0.631096
unigene006857	Heat shock protein	GBGP01000131	1.24	3.73	-1.74264
unigene000650	Putative cnidarian restricted protein	GBGP01000008	1.08	4.25	0.871254
unigene013500	Incomplete protein sequence	GBGP01000220	1.07	3.9	1.07062
unigene001384	Seven transmembrane protein	GBGP01000025	0.45	4.16	1.45028
unigene027674	Putative cnidarian restricted secreted protein	GBGP01000330	0.4	3.51	0.757783
unigene018458	G protein coupled receptor	GBGP01000284	0.33	3.37	0.981432
unigene013044	Integrase domain containing protein	GBGP01000216	0.32	4.7	-4.48224
unigene025008	Abhydrolase domain containing protein	GBGP01000315	0.25	4.36	-1.97098
unigene002399	CD20 like domain containing protein	GBGP01000049	0.12	3.52	3.66605
unigene005868	Putative cnidarian restricted protein	GBGP01000111	0.07	4.66	-2.02088
unigene011139	Tetratricopeptide repeats containing protein	GBGP01000195	-0.41	3.66	-2.49574
unigene900005	TGFbeta ligand protein	GBGP01000371	-0.75	3.9	-2.68555
unigene012671	inositol tetrakisphosphate 1 kinase protein	GBGP01000214	-0.91	3.94	-1.39184
unigene014862	Zona pellucida domain containing protein	GBGP01000238	-1.08	3.8	0.0840008
unigene006668	Conserved uncharacterized protein	GBGP01000123	-1.32	3.55	-3.09216
unigene015087	Dual specificity phosphatase	GBGP01000244	-1.65	3.52	-1.70444
unigene007597	Sodium channel	GBGP01000140	-1.7	4.04	-5.67691
unigene008871	pickpocket-related protein	GBGP01000162	-1.77	3.47	-4.88172
unigene900017	Smad6/7 protein	GBGP01000372	-1.98	4.22	-1.17109
unigene011720	Cupin like domain containing protein	GBGP01000207	-2.19	3.49	-2.19248
unigene010494	Putative cnidarian restricted secreted protein	GBGP01000190	-2.25	4.72	-0.93874
unigene010220	Seven transmembrane protein	GBGP01000181	-2.8	4.56	-1.78739
unigene009545	Fz2 (Momose et al. 2012)	AFI99118	-3.72	4.53	-4.59603
unigene011683	Secreted Frizzled-related Protein (sFRP-B)	GBGP01000204	-3.77	4.61	-5.81413
unigene007719	(Irx) Iroquois protein	GBGP01000143	-8.18	3.44	-6.32036
