# Supplementary material for: Differential Responses to Wnt and PCP Disruption Predict Expression and Developmental Function of Conserved and Novel Genes in a Cnidarian
Source: PLoS Genet. 2014 Sep 18;10(9):e1004590. doi: 10.1371/journal.pgen.1004590 (PMC4169000; doi:10.1371/journal.pgen.1004590)
Supplement: File S5 — Hydra orthologs of the Clytia gene analyses from genomic and transcriptomic data, along with information where available on differential expression between Hydra tissues [25]. Orthology was confirmed by phylogenetic (PhyML) analysis of sets of closely related sequences from cnidarians. (XLS) [file pgen.1004590.s005.xls]

## Sheet: Feuil1
Clytia gene name	Ortholog in Hydra magnipapillata	Ortholog in H. vulgaris transcriptomic dataset HAEP-T-CDS	ECTO	ENDO	NANOS
Botch1	XP0021614	HAEP_T-CDS_v02_43814	12.1	1.7	0.3
FoxQ2a		HAEP_T-CDS_v02_13797	1.1	0	0
Dkk	None
ZnfA	XP_0021665	HAEP_T-CDS_v02_17120	0.4	1.1	0
NotumA	None
Botch2	XP_0021614	HAEP_T-CDS_v02_43814	12.1	1.7	0.3
WegD1	XP_002167575	HAEP_T-CDS_v02_9433	6.4	0.6	0.3
WegA1	XP_002153857.1	HAEP_T-CDS_v02_9908	8.3	0	0
Asparaginase	XP_002159153	HAEP_T-CDS_v02_46327	3.4	0.8	3.3
DAN1	Not clear
Zpd	None
Amt	XP_002167185	HAEP_T-CDS_v02_30006	0.2	0	0
		HAEP_T-CDS_v02_40581	0.4	0	0
Antp HD02	Not clear
WegD2	None
CheNotch	XP_002155879.1	HAEP_T-CDS_v02_6967	1.1	1.7	2.1
Tbx	Not clear
SFRP	XP_002162073.1	HAEP_T-CDS_v02_46457	5.1	13.5	0.9
Notum-O	None
FoxQ2c	HmFoxQ2c: XP_002170433.1	HAEP_T-CDS_v02_43730	0.8	0.3	16.1
Bra	XP_002164912.1	HAEP_T-CDS_v02_17969	0.6	0	0.2
Myb	XP_002162809.1	HAEP_T-CDS_v02_9974	1.7	0	1.5
WegO2	None
WegIE2	None
Aat	XP_002156668	HAEP_T-CDS_v02_19152	0	0	0
HlhIE2	Not clear
WegIE1	None
Akr	Not clear
WntX1A	XP_002167595.1
Sox15	XP_002156236	HAEP_T-CDS_v02_12860	0.2	0	1.5
ZnfO	XP 002168017	Not present
FoxC	XP_002167983.1	HAEP_T-CDS_v02_10689	0.2	4.1	0.3
FoxA	AAO92606.1	Not present
Sulf	XP_002155025.1	HAEP_T-CDS_v02_8451	4.2	3.9	2.7
Bra2	XP_002154016.1	HAEP_T-CDS_v02_2661	0.6	0	0
Mos3	XP_002154855.1	HAEP_T-CDS_v02_16459	0.4	0	0.5
		HAEP_T-CDS_v02_14617	0.8	0	0.5
HlhIE1	Not clear
DMRT	XP_002164989.1	HAEP_T-CDS_v02_31766	0	0	0
Znf845	XP_0021583	HAEP_T-CDS_v02_43371	1.5	0	16.5
WegO1	None
			512879	433491	630608	Number of reads

## Sheet: Feuil3
HAEP_T-CDS_v02_13797
HAEP_T-CDS_v02_10689
>HAEP_T-CDS_v02_12860 length:1055 numreads:36 (ext:18 wt:6 ecto:1 endo:0 nanos:9 pa:1 lps:1 flag:0)
AAGATGGAACTTTTGCCTGCCTCAATTTTTTTTTTTAAACAAAATTAATTAAAATGAACT
TCGAACATTACGCAAACTTAGATAGGAATTTTAATCTTGAGAAATGCTTGCCAACTGAAT
TTTTAGTTAAACCTCAAAGAATTTCTGCAGATAAAAAATATATAGCTCCAAAAAGCGTCA
AGCGACCAATGAATGCCTTTATGCTTTGGGCAAAAGATAGAAGACGTTTTTTAATGGAAA
ATAATCCAACACTTCATAATGCTGATATAAGCAAAATTCTGGGTAGTGAATGGCGTGAAA
TGCCAGATGAAAAGAAAAACCCATTTTGGAAGGAAGCTCATGTTTTAATGGTGCAGCATA
AATTTGATCATCCGGAATATCACTACAAGCCAAGAAGACAACGACAAAGTAAAACCAAAG
GCAAACAAGAGTTAACAGAACTAGAAAACCTTGAAACGTTGATGCATAAAAGAAAACTCA
ACAAAGAAAAACTAAGTTTTTTTGAGCGTCGGGTAAGTTTGATGAAAAGATCTGAAGAAC
AGGAAATCCTACAACGGTCCGACAAAGAAATAGACTACGAAGCAATGGATAGGTTAAACT
ATTTAAGATATCTCAATGATAAAAAGAATTCATGTGCAATCATAAAATCAAAATTAAAAA
TGGAGGCAGGTTTTTTAAATGAAAATTCAAAATTATCTAACCTAAATACAATGCAACGCA
ATCAATTAACACAAAGTTGCAAAACCGATTATACTATTAAACACGACGAAACTGAAGATA
AAAGTTTGCTCGAACGAAAACGTCAACTCGATTTTTTTCTGCAAGTTGATGACTCTGATG
AGTCTGATATAGATTCTCAAAGAACTTCAGATGCTAAAACATCTGTAATATTGAGCGAGT
TTTATGATATTTTACCTAGATATAAATAAGAAATGTTTAATATTAACGCAAGCAATCATC
AGTAACGCTTTAAAAGTAATTTAGTACAAAGAGTCCGCACAAATACACATAAAAATGTAA
AGAGCTAAATATCAGAAAATTTTCGTCTATGCATC
>HAEP_T-CDS_v02_12860
AAGATGGAACTTTTGCCTGCCTCAATTTTTTTTTTTAAACAAAATTAATTAAAATGAACT
TCGAACATTACGCAAACTTAGATAGGAATTTTAATCTTGAGAAATGCTTGCCAACTGAAT
TTTTAGTTAAACCTCAAAGAATTTCTGCAGATAAAAAATATATAGCTCCAAAAAGCGTCA
AGCGACCAATGAATGCCTTTATGCTTTGGGCAAAAGATAGAAGACGTTTTTTAATGGAAA
ATAATCCAACACTTCATAATGCTGATATAAGCAAAATTCTGGGTAGTGAATGGCGTGAAA
TGCCAGATGAAAAGAAAAACCCATTTTGGAAGGAAGCTCATGTTTTAATGGTGCAGCATA
AATTTGATCATCCGGAATATCACTACAAGCCAAGAAGACAACGACAAAGTAAAACCAAAG
GCAAACAAGAGTTAACAGAACTAGAAAACCTTGAAACGTTGATGCATAAAAGAAAACTCA
ACAAAGAAAAACTAAGTTTTTTTGAGCGTCGGGTAAGTTTGATGAAAAGATCTGAAGAAC
AGGAAATCCTACAACGGTCCGACAAAGAAATAGACTACGAAGCAATGGATAGGTTAAACT
ATTTAAGATATCTCAATGATAAAAAGAATTCATGTGCAATCATAAAATCAAAATTAAAAA
TGGAGGCAGGTTTTTTAAATGAAAATTCAAAATTATCTAACCTAAATACAATGCAACGCA
ATCAATTAACACAAAGTTGCAAAACCGATTATACTATTAAACACGACGAAACTGAAGATA
AAAGTTTGCTCGAACGAAAACGTCAACTCGATTTTTTTCTGCAAGTTGATGACTCTGATG
AGTCTGATATAGATTCTCAAAGAACTTCAGATGCTAAAACATCTGTAATATTGAGCGAGT
TTTATGATATTTTACCTAGATATAAATAAGAAATGTTTAATATTAACGCAAGCAATCATC
AGTAACGCTTTAAAAGTAATTTAGTACAAAGAGTCCGCACAAATACACATAAAAATGTAA
AGAGCTAAATATCAGAAAATTTTCGTCTATGCATC
