# Supplementary material for: Differential Responses to Wnt and PCP Disruption Predict Expression and Developmental Function of Conserved and Novel Genes in a Cnidarian
Source: PLoS Genet. 2014 Sep 18;10(9):e1004590. doi: 10.1371/journal.pgen.1004590 (PMC4169000; doi:10.1371/journal.pgen.1004590)
Supplement: File S7 — Details of all previously unpublished morpholinos used in this study, including injection doses and sequences. (XLS) [file pgen.1004590.s007.xls]

## Sheet: Feuil1
Name	usable MO Dose	Sequence
WegO1MO1	3mM	GCAGAATCTTTGCCAACGACATTTC
WegO1MO2	3mM	ACTTGTGAGAGTATAAGGATCCGAA
BraMO3		TTGCAATACATTTGTTGCTGTTTAT
Bra2MOe/i	0,5mM	GCCATTGAAAAATCGGACTTCATTT
WegIE2MO1	0.2Mm	ATGCAGCCAATAAAAATCTCATGCT
WegIE2MO2	3mM	ACTTGCTTAACCAACCAAGCTGTGT
FoxQ2cMO1	2mM	GTATCAAGAATCCATTGTTTTCCAT
WegAIMO1	0.5mM	CCATTTTATCTTCTTCTTTCCTCAT
HD02MO1	2mM	GGTCGCATCTCTAACTATATATCTGA
HD02MO2	3mM	ACTGATCGCTTTGATAACAAGTCTC
WegD1MO1	1mM	AATTGGAAACTGAACCATAATCCGA
WegD1MO2	3mM	CAAGTCTCATTACCTCTTTTAGCAC
